# Supplementary material for: Best therapeutic approach in metastatic hormone-sensitive prostate cancer based on disease volume: a systematic review and network meta-analysis
Source: Oncologist. 2025 Nov 17;31(2):oyaf386. doi: 10.1093/oncolo/oyaf386 (PMC12832964; doi:10.1093/oncolo/oyaf386)
Supplement: oyaf386_Supplementary_Data [file oyaf386_supplementary_data.zip]

Archive with 1 entries (1 files):
- Supplementary files_NeMA 19.01.docx
